# Supplementary material for: Variation in responses to temperature in admixed Populus genotypes predicts geographic shifts in regions where hybrids are favored
Source: New Phytol. 2025 Nov 30;249(3):1509–26. doi: 10.1111/nph.70787 (PMC12780328; doi:10.1111/nph.70787)
Supplement: Supplementary file 3 — Dataset S3 Code and outputs from analysis scripts (html files in Rmarkdown format). [file NPH-249-1509-s002.gz]

Archive with 5 entries (5 files):
- climate_PCA_garden_provenance_historic_future.html
- map_best_genotype_by_climate.html
- predict_growth_future_climates.html
- predict_maxi_garden_phenotypes.html
- transfer_function_multiyear_linear_mixed_effects_model.html
